# Supplementary material for: Homoharringtonine demonstrates a cytotoxic effect against triple-negative breast cancer cell lines and acts synergistically with paclitaxel
Source: Sci Rep. 2022 Sep 19;12:15663. doi: 10.1038/s41598-022-19621-7 (PMC9485251; doi:10.1038/s41598-022-19621-7)
Supplement: Supplementary file 1 — Supplementary Table. [file 41598_2022_19621_MOESM1_ESM.xlsx]

## Sheet: Table S1-Primary & Secondary
		Additional File 1: Table S1. Drugs more cytotoxic towards CREB3L1-deficient HCC1806 cells, as compared to HCC1806+HA-CREB3L1 cells, and those very cytotoxic towards both cell lines at 1 mM.
					Primary Screen Hits			Secondary Screen Results
		Drug Name	Drug Target or Class of Agent	Solvent1	HCC1806 % Viability2	HCC1806 +HACREB3L1 % Viability2	Difference3 in % Viability	HCC1806 % Viability4	HCC1806 +HACREB3L1 % Viability4	Difference3 in % Viability	p-value5	Comments
		Acitretin	Retinoic Acid Receptor	DMF	56.8	97.4	-40.6	97 ± 2	109 ± 10	-12	0.12	No Go
		Alfactadine	Histamine receptor	EtOH	60.5	101.8	-41.3	117 ± 1	104 ± 2	14	8e-05	No Go
		Aminophylline	PDE	PBS	22.4	79.2	-56.8	122 ± 8	105 ± 2	17	0.043	No Go
		Belinostat	HDACs	DMSO	21.3	37.6	-16.3	4.0 ± 0.5	3.75 ± 0.04	0.22	0.49	Determine EC50
		Benorilate	Anti-inflammatory, analgesic	DMSO	47.5	94.2	-46.7	114 ± 11	104 ± 8	9.4	0.3	No Go
		Bexarotene	Retinoic Acid Receptor	DMF	76.1	124.5	-48.4	100 ± 3	109 ± 6	-8.6	0.09	No Go
		Bortezomib	20S proteasome	DMSO	3.6	15.5	-11.9	0.25 ± 0.04	0.43 ± 0.28	-0.18	0.34	Determine EC50
		Carfilzomib	Proteasome	DMSO	2.4	3.8	-1.4	0.18 ± 0 .02	0.41 ± 0.21	-0.23	0.13	Determine EC50
		Cephalomannine	Microtubules	DMSO	15.2	26.3	-11.2	0.62 ± 0.11	0.47 ± 0.13	0.16	0.2	Determine EC50
		Cisatracurium besylate	Neuromuscular blocking agent	DMSO	48.3	96	-47.8	117 ± 6	101 ± 3	17	0.01	No Go
		Cladribine	Nucleoside Analog	DMF	13.4	27.7	-14.2	1.72 ± 0.21	2.51 ± 0.85	-0.79	0.19	Determine EC50
		Climbazole	Anti-fungal	DMSO	49.3	90	-40.7	114 ± 4	111 ± 5	3.1	0.45	No Go
		Cobimetinib	MEK1 pathway	DMSO	35.6	87.5	-51.9	62 ± 3	70 ± 1	-8.4	0.014	Determine EC50
		Cyclocytidine HCl	Nucleotide Analog	DMSO	14	25.9	-11.9	0.57 ± 0.05	2.09 ± 0.41	-1.5	0.003	Determine EC50
		Daunorubicin HCl	Anthracycline - chemotherapy	DMSO	14	28.3	-14.3	0.14 ± 0.06	0.31 ± 0.04	-0.17	0.017	Determine EC50
		Digitoxin	Na+/K+ ATPase	DMSO	2.8	6.5	-3.8	1.0 ± 0.2	2.1 ± 0.6	-1.1	0.043	Determine EC50
		Digoxin	Na+/K+ ATPase	DMSO	4.2	6.9	-2.7	0.66 ± 0.10	1.22 ± 0.37	-0.56	0.065	Determine EC50
		Doxorubicin	Anthracycline - chemotherapy	DMSO	9.6	36.6	-27	0.64 ± 0.16	0.91 ± 0.61	-0.27	0.5	Determine EC50
		Doxorubicin HCl	Anthracycline - chemotherapy	DMSO	18.7	35.3	-16.6	0.70 ± 0.14	1.22 ± 0.16	-0.52	0.013	Determine EC50
		Erlotinib HCl	EGFR	DMSO	21.4	63.5	-42.2	91 ± 7	99 ± 3	-7.8	0.17	No Go
		Felypressin	Vasoconstrictor	DMSO	52.5	93.7	-41.2	105 ± 5	109 ± 5	-4.2	0.36	No Go
		Homoharringtonine	Inhibits protein translation	DMSO	3.9	3.6	0.3	0.54 ± 0.09	0.75 ± 0.16	-0.2	0.13	Determine EC50
		Hydroxy Camptothecine	Topoisomerase I	DMSO	6.5	11.2	-4.7	0.14 ± 0.04	0.28 ± 0.04	-0.14	0.013	Determine EC50
		Icotinib HCl	EGFR	DMSO	37.8	83.2	-45.4	103 ±7	93 ± 6	10	0.14	No Go
		Irinotecan	Topoisomerase I	DMSO	17.8	31	-13.2	1.58 ± 0.32	2.00 ± 0.45	-0.42	0.25	Determine EC50
		Lanatoside C	Na+/K+ ATPase	EtOH	4	9.7	-5.6	1.31 ± 0.24	2.33 ± 0.26	-1	0.0076	Determine EC50
		Liothyronine	Thyroid hormone receptor	DMSO	55.9	98.4	-42.5	106 ± 5	102 ± 2	3.4	0.3	No Go
		Malathion	Acetylcholinesterase	DMSO	21.3	54.7	-33.4	109 ± 8	117 ± 6	-8	0.23	No Go
		MLN2238	20S proteasome	DMF	28.4	72.8	-44.4	3.3 ± 0.4	3.0 ± 0.1	0.31	0.25	Determine EC50
		MLN9708	20S proteasome	DMF	10.7	74.1	-63.4	0.84 ± 0.02	0.98 ±0.25	-0.15	0.38	Determine EC50
		Moclobemide	Monoamine Oxidase A	EtOH	66.2	141.6	-75.3	111 ± 12	102 ± 1	9.7	0.25	No Go
		Moxifloxacin HCl	Antibiotic	DMSO	70.8	119.8	-48.9	103 ± 5	109 ± 2	-6.4	0.11	No Go
		Nocodazole	Tubulin and microtubules	DMSO	12.2	26	-13.8	1.06 ± 0.16	1.16 ± 0.49	-0.1	0.75	Determine EC50
		Octenidine	Anti-infective	DMSO	12.3	38.1	-25.8	6.8 ± 0.7	6.4 ± 0.7	0.34	0.59	Determine EC50
		Ouabain Octahydrate	Na+/K+ ATPase	DMSO	4.5	6.3	-1.8	0.72 ± 0.17	0.92 ± 0.43	-0.19	0.51	Determine EC50
		Palbociclib Isethionate	CDK4/6	DMSO	18.6	35.7	-17.1	52 ± 3	76 ± 4	-24	0.0014	Determine EC50
		Panobinostat	HDACs	DMSO	15.7	32.5	-16.8	0.09 ± 0.07	0.22 ± 0.03	-0.12	0.064	Determine EC50
		Quinacrine Dihydrochloride	Anti-malarial	DMSO	73.9	115	-41.1	99 ± 5	107 ± 2	-7.8	0.052	No Go
		Rabeprazole Na	ERK pathway	DMSO	44.7	88.4	-43.7	119 ± 3	107 ± 15	12	0.26	No Go
		Romidepsin	HDACs	DMSO	10.2	24.4	-14.2	0.05 ± 0.05	0.04 ± 0.05	0.015	0.72	Determine EC50
		Sanguinarine Cl	STAT3, MMPs	DMSO	5.1	3.7	1.4	2.1 ± 0.3	1.8 ± 0.6	0.32	0.46	Determine EC50
		Tadalafil	PDE	DMF	51.1	92.8	-41.7	101 ± 1	108 ± 10	-7.1	0.28	No Go
		Teniposide	Topoisomerase II	DMSO	22.1	48.2	-26.1	0.71 ± 0.25	1.37 ± 0.54	-0.67	0.12	Determine EC50
		Thioctamide	Anti-oxidant	DMSO	58.1	102.3	-44.2	110 ± 7	109 ± 7	1	0.87	No Go
		Tolazoline HCl	beta-adrenergic receptor	EtOH	42.9	95	-52.1	116 ± 2	99 ± 3	17	0.0011	No Go
		Verteporfin	light activated vascular occlusion	DMF	18.1	44	-25.9	100 ± 7	115 ± 3	-15	0.033	No Go
		Zinc Pyrithione	Anti-bacterial, Anti-fungal	DMSO	1.1	2.7	-1.6	7.3 ± 6.0	32.7 ± 9.9	-25.4	0.019	Determine EC50
		1Solvents used to dissolve compounds: dimethylsulfoxide (DMSO); dimethylformamide (DMF), ethanol (EtOH), phosphate buffered saline (PBS)
		2The primary screen using RFP labeled cells and cell counting identified 47 possible hits. Secondary screening using independently sourced drugs, also tested at 1 mM, narrowed the list to 27 for EC50 determinations. %Viability = (# cells in experimental well)/(# cells in solvent control well)*100
		3Difference in % Viaiblity = (% Viability for HCC1806) - (% Viability for HCC1806+HA-CREB3L1)
		4%Viability as in 1; Mean ±SD from aat least 3 replicate measurements
		5p-value; student t-test for significance, HCC1806+HA-CREB3L1 as compared to HCC1806
